# Supplementary material for: HPV Infection Prevalence, Vaccination-Related Knowledge, Attitudes, and Barriers Among Women Aged 30–64 in Shenzhen, China: A Cross-Sectional Study
Source: Vaccines (Basel). 2025 May 25;13(6):561. doi: 10.3390/vaccines13060561 (PMC12197789; doi:10.3390/vaccines13060561)
Supplement: Supplementary file 1 [file vaccines-13-00561-s001.zip]

Archive with 3 entries (3 files):
- File S1.STROBE_checklist_cross-sectional.pdf
- File S2.Questionnaire(Chinese).pdf
- File S2.Questionnaire.pdf
